# Supplementary material for: Doxorubicin-Induced Cardiotoxicity Through SIRT1 Loss Potentiates Overproduction of Exosomes in Cardiomyocytes
Source: Int J Mol Sci. 2024 Nov 18;25(22):12376. doi: 10.3390/ijms252212376 (PMC11594621; doi:10.3390/ijms252212376)
Supplement: Supplementary file 1 [file ijms-25-12376-s001.zip]

Archive with 1 entries (1 files):
- ijms-3261071-supplementary.pdf
